# Supplementary material for: Combination of Muscle Quantity and Quality Is Useful to Assess the Necessity of Surveillance after a 5-Year Cancer-Free Period in Patients Who Undergo Radical Cystectomy: A Multi-Institutional Retrospective Study
Source: Cancers (Basel). 2023 Feb 27;15(5):1489. doi: 10.3390/cancers15051489 (PMC10000682; doi:10.3390/cancers15051489)
Supplement: Supplementary file 1 [file cancers-15-01489-s001.zip]

Archive with 1 entries (1 files):
- cancers-2129246-supplementary.pdf
